# Supplementary material for: Lung EC-SOD Overexpression Prevents Hypoxia-Induced Platelet Activation and Lung Platelet Accumulation
Source: Antioxidants (Basel). 2024 Aug 10;13(8):975. doi: 10.3390/antiox13080975 (PMC11351248; doi:10.3390/antiox13080975)
Supplement: Supplementary file 1 [file antioxidants-13-00975-s001.zip]

Archive with 1 entries (1 files):
- antioxidants-3112778-supplementary.pdf
